# Supplementary material for: Rutin derivatives obtained by transesterification reactions catalyzed by Novozym 435: Antioxidant properties and absence of toxicity in mammalian cells
Source: PLoS One. 2018 Sep 19;13(9):e0203159. doi: 10.1371/journal.pone.0203159 (PMC6145579; doi:10.1371/journal.pone.0203159)
Supplement: S1 Table — (XLS) [file pone.0203159.s003.xls]

## Sheet: Diacetate
C/H	δC	δH	nH, m, J/Hz	HMBC
				²J	³J	4J
1
2	158.82
3	135.03
4	179.39
5	163.07	-	-
6	102.03 (CH)	6.11	1H, s	C-5; C-7	C-8; C-10	C-9
7	166.01
8	94.70 (CH)	6.29	1H, s	C-7; C-9	C-6; C-10
9	158.44
10	106.57
1'	123.37
2'	117.33 (CH)	7.52	1H, d, J= 1.6	C1'; C3'	C4'
3'	146.03
4'	149.81
5'	116.07 (CH)	6.79	1H, d, J= 8.8	C4'; C6'	C1'; C3'
6'	122.97 (CH)	7.53	1H, dd, J= 8.8 e 1.6	C1'; C5'	C2'; C4'
1''	101.81 (CH)	5.33	1H, d, J = 8.0	C2''	C3''
2''	75.20 (CH)	3.41	m
3''	72.49 (CH)	3.68	m	C4''
4''	77.43 (CH)	4.99	m	C3''; C5''	C6''; C2''	C(Ac)
5''	70.68 (CH)	3.65	m	C4''
6''	68.78 (CH2)	3.72	2H, d, J = 10.8	C5''	C4''
Ac1''	171.1 (CO)
Ac2''	19.58 (CH3)	1.99	3H, s	C(Ac)-4''
1'''	100.5	4.51	1H, m	C2'''	C3'''; C6''	C4'''
2'''	67.95	3.60	1H, m	C1'''
3'''	66.29	3.48	1H, m
4'''	73.82	4.73	1H, m	C3'''; C5'''	C6'''; C2'''	C(Ac)
5'''	66.07	3.45	1H, m
6'''	15.90	0.81	3H, d, J = X	C5'''	C4'''
Ac1'''	171.3 (CO)	19.58
Ac2'''	19.58	1.99	3H, s	C(Ac)-4'''

## Sheet: Monoacetate and diacetate
Diacetate			Rutin		Monoacetate
C/H	δC	δH	δC	δH	δC
1
2	158.82		157.86		157.5
3	135.03		134.2		133.84
4	179.39		177.91		177.92
5	163.07	-	161.33
6	102.03 (CH)	6.11	100.96	6.19	100.92
7	166.01		164.52		164.54
8	94.70 (CH)	6.29	93.43	6.38	93.33
9	158.44		157.0		157.5
10	106.57		104.15		103.34
1'	123.37		121.6		121.56
2'	117.33 (CH)	7.52	114.61	7.67
3'	146.03		144.34		144.37
4'	149.81		148.33		148.33
5'	116.07 (CH)	6.79	116.28	6.87	115.18
6'	122.97 (CH)	7.53	121.65	7.62	121.56
1''	101.81 (CH)	5.33	100.9	5.11	100.68
2''	75.20 (CH)	3.41	74.29	3.25-3.47	73.92
3''	72.49 (CH)	3.68	76.94
4''	77.43 (CH)	4.99	70.64		70.66
5''	70.68 (CH)	3.65	76.7
6''	68.78 (CH2)	3.72	67.11	3.40	66.80/66.41
				3.80
Ac1''	171.1 (CO)
Ac2''	19.58 (CH3)	1.99
1'''	100.5 (CH)	4.51	103.3	4.53	104.17
2'''	67.95 (CH)	3.60	70.8	3.65	70.71
3'''	66.29 (CH)	3.48	70.64	3.54
4'''	73.82 (CH)	4.73	72.5	3.25	73.85
5'''	66.07 (CH)	3.45	68.26	3.45	68.83
6'''	15.90 (CH3)	0.81	16.46	1.14	19.68
Ac1'''	171.3 (CO)	2
Ac2'''	19.58 (CH3)	1.99
