# Supplementary material for: Rutin derivatives obtained by transesterification reactions catalyzed by Novozym 435: Antioxidant properties and absence of toxicity in mammalian cells
Source: PLoS One. 2018 Sep 19;13(9):e0203159. doi: 10.1371/journal.pone.0203159 (PMC6145579; doi:10.1371/journal.pone.0203159)
Supplement: S2 Table — (XLS) [file pone.0203159.s004.xls]

## Sheet: ORAC
Concentrations (µg/ml)	Reaction mixture (FI)		Rutin (FI)		Trolox (FI)
2.5	10000	11000	3000	2700	4000	2000
5	7000	10000	3300	3300	7000	5000
7.5	8000	13000	2800	2600	12000	12000
15	13000	14000	3600	3500	10000	10000
17.5	22000	21000	5000	5400	18000	16000
Legend:
FI	Fluorescence
