# Supplementary material for: Rutin derivatives obtained by transesterification reactions catalyzed by Novozym 435: Antioxidant properties and absence of toxicity in mammalian cells
Source: PLoS One. 2018 Sep 19;13(9):e0203159. doi: 10.1371/journal.pone.0203159 (PMC6145579; doi:10.1371/journal.pone.0203159)
Supplement: S3 Table — (XLS) [file pone.0203159.s005.xls]

## Sheet: Citotoxicity assays
Samples	Mean	SEM	Mean	SEM	Mean	SEM	Mean	SEM	Mean	SEM	Mean	SEM	Mean	SEM	Mean	SEM	Mean	SEM	Mean	SEM	Mean	SEM	Mean	SEM	Mean	SEM	Mean	SEM
Reaction Mixture (RAW)	100	14.7	101.77	15.1	97.45	8.9	98.25	18.77	93.54	8.48	91.4	5.27	91.1	11	98.8	5	96.7	2.9	98.4	9.6	94.97	9.6	94.2	18.1	70.6	4.12	15.78	5.23
Rutin (RAW)	100	16	99.18	17.3	95.8	8.77	97	14.13	91.58	7.5	91.9	19.4	94.26	8.75	99.5	19.38	96.9	1.6	101.4	8.1	78.4	10.6	18.2	8.5	18.47	6	16.3	10.6
Reaction Mixture (VERO)	100	11.2	97	3.2	95.9	7.6	93.1	6.4	98.6	11.7	96.7	18.3	94.8	9.2	97.3	21.7	92.1	22.5	90	3.6	88.8	4.9	84.3	12.8	74	3.5	67.6	5.2
Rutin (VERO)	100	11.4	99.9	15.5	101.1	11.2	102	12	100.9	16.4	102	9.8	94.8	10	92.8	9.5	95.2	5.6	91.4	10.8	90	5.7	89.7	14.2	42.8	1.4	26.4	3.5
Reaction Mixture (HEPG2)	100	8.8	99.9	6.4	101.2	11.6	95.2	15.1	95	12.3	93.8	8.1	97.4	6.6	102	14	94	12.3	98.7	12	98.1	4.1	97.4	20	91.9	3.3	88.2	9.4
Rutin (HEPG2)	100	8.8	94.3	5.3	99.3	7.8	96.2	3.4	98	7.7	94	8.6	97.7	4.5	95.4	4.98	100	7.6	100.2	7.1	100.1	7.4	100.7	7.3	45.37	1.6	33.3	8.6
