# Supplementary material for: Rutin derivatives obtained by transesterification reactions catalyzed by Novozym 435: Antioxidant properties and absence of toxicity in mammalian cells
Source: PLoS One. 2018 Sep 19;13(9):e0203159. doi: 10.1371/journal.pone.0203159 (PMC6145579; doi:10.1371/journal.pone.0203159)
Supplement: S4 Table — (XLS) [file pone.0203159.s006.xls]

## Sheet: Ros Raw Macrophages
Samples	Mean	SEM	Mean	SEM	Mean	SEM	Mean	SEM	Mean	SEM	Mean	SEM	Mean	SEM	Mean	SEM
Stress pre-treatment rutin	64360	3330	122970	21950	109200	13	97170	10680	93100	12000	82390	14200
Stress pre-treatment reaction mixture	53310	4130	114870	15350	98800	6.6	84430	15060	69800	11470	59970	18550	93100	12000	82390	14200
Stress pos-treatment rutin	55320	1900	291760	34000	96600	11	89970	19040	81590	13000	71780	19150
Stress pos-treatment reaction mixture	59000	1460	301400	40900	66000	1.1	46360	7050	35270	3100	18700	8100	18160	5800	5510	6700
